# Supplementary material for: ﻿Primulalongipilosa (Primulaceae), a new species from Yunnan, China
Source: PhytoKeys. 2022 Apr 11;194:15–22. doi: 10.3897/phytokeys.194.81335 (PMC9016029; doi:10.3897/phytokeys.194.81335)
Supplement: XML Treatment for Primula longipilosa [file phytokeys.194.81335-treatment1.xml]

<!DOCTYPE tp:taxon-treatment
  PUBLIC "-//TaxonX//DTD Taxonomic Treatment Publishing DTD v0 20100105//EN" "tax-treatment-NSO.dtd">
<tp:taxon-treatment xmlns:tp="http://www.plazi.org/taxpub"><tp:treatment-meta><kwd-group><label>Taxon classification</label><kwd>
                <named-content content-type="kingdom">Plantae</named-content>
              </kwd></kwd-group><mixed-citation publication-type="journal"><person-group><name><surname>Wang</surname><given-names>Ze-Huan</given-names></name><name><surname>Wang</surname><given-names>Yi</given-names></name><name><surname>Chen</surname><given-names>Li</given-names></name><name><surname>Peng</surname><given-names>Hua</given-names></name><name><surname>Wu</surname><given-names>Zhi-Kun</given-names></name><name><surname>Guo</surname><given-names>Guang</given-names></name></person-group><article-title>﻿<italic><tp:taxon-name><tp:taxon-name-part taxon-name-part-type="genus" reg="Primula">Primula</tp:taxon-name-part><tp:taxon-name-part taxon-name-part-type="species" reg="longipilosa">longipilosa</tp:taxon-name-part></tp:taxon-name></italic> (<tp:taxon-name><tp:taxon-name-part taxon-name-part-type="family">Primulaceae</tp:taxon-name-part></tp:taxon-name>), a new species from Yunnan, China</article-title><source>PhytoKeys</source><day>11</day><month>04</month><year>2022</year><volume>194</volume><fpage>15</fpage><lpage>22</lpage><pub-id pub-id-type="doi">10.3897/phytokeys.194.81335</pub-id></mixed-citation></tp:treatment-meta><tp:nomenclature><label>﻿</label><tp:taxon-name>
              <object-id xmlns:xlink="http://www.w3.org/1999/xlink" content-type="arpha" xlink:type="simple">F80F3F0A-0ADD-5ADC-9914-8EF578B27919</object-id>
              <tp:taxon-name-part taxon-name-part-type="genus" reg="Primula">Primula</tp:taxon-name-part>
              <tp:taxon-name-part taxon-name-part-type="species" reg="longipilosa">longipilosa</tp:taxon-name-part>
              <object-id xmlns:xlink="http://www.w3.org/1999/xlink" content-type="ipni" xlink:type="simple">urn:lsid:ipni.org:names:77296980-1</object-id>
            </tp:taxon-name><tp:taxon-authority>Ze H. Wang &amp; H. Peng</tp:taxon-authority><tp:taxon-status xmlns:xlink="http://www.w3.org/1999/xlink" xlink:type="simple">sp. nov.</tp:taxon-status><xref ref-type="fig" rid="F2">Figs 2</xref><xref ref-type="fig" rid="F3">, 3</xref></tp:nomenclature><tp:treatment-sec sec-type="material" id="SECID0EYMAC"><title>Type.</title><p>China, Yunnan Province, Gengma County, Gengma Town, new Aiguo Village. <named-content xmlns:xlink="http://www.w3.org/1999/xlink" content-type="dwc:verbatimCoordinates" xlink:type="simple"><named-content content-type="geo-json" specific-use="{&#34;type&#34;:&#34;Point&#34;,&#34;coordinates&#34;:[99.540667,23.665167]}" id="NCID0EBNAC" xlink:type="simple">23°39.91'N, 99°32.44'E</named-content></named-content>, alt. 1384 m, 31 July 2020, Gengma TCM Resources Survey Exped. 5309260482 (holotype: KUN!, isotypes: KUN!).</p><fig id="F2" position="float" orientation="portrait"><object-id xmlns:xlink="http://www.w3.org/1999/xlink" content-type="doi" xlink:type="simple">10.3897/phytokeys.194.81335.figure2</object-id><object-id xmlns:xlink="http://www.w3.org/1999/xlink" content-type="arpha" xlink:type="simple">069872DB-12AB-5CDD-B956-941EBF1A67A4</object-id><label>Figure 2.</label><caption><p><italic><tp:taxon-name><tp:taxon-name-part taxon-name-part-type="genus" reg="Primula">Primula</tp:taxon-name-part><tp:taxon-name-part taxon-name-part-type="species" reg="longipilosa">longipilosa</tp:taxon-name-part></tp:taxon-name></italic> sp. nov. <bold>A</bold> habit <bold>B–C</bold> pin flowers <bold>D–E</bold> thrum flowers <bold>F</bold> capsule with dissected calyx. Drew by Dr. Yuan Luo.</p></caption><graphic xmlns:xlink="http://www.w3.org/1999/xlink" xlink:href="phytokeys-194-015-g002.jpg" position="float" orientation="portrait" xlink:type="simple" id="oo_670490.jpg"><uri content-type="original_file" xlink:type="simple">https://binary.pensoft.net/fig/670490</uri></graphic></fig></tp:treatment-sec><tp:treatment-sec sec-type="diagnosis" id="SECID0EGOAC"><title>Diagnosis.</title><p><italic><tp:taxon-name><tp:taxon-name-part taxon-name-part-type="genus" reg="Primula">Primula</tp:taxon-name-part><tp:taxon-name-part taxon-name-part-type="species" reg="longipilosa">longipilosa</tp:taxon-name-part></tp:taxon-name></italic> is most similar to <italic><tp:taxon-name><tp:taxon-name-part taxon-name-part-type="genus" reg="Primula">P.</tp:taxon-name-part><tp:taxon-name-part taxon-name-part-type="species" reg="mollis">mollis</tp:taxon-name-part></tp:taxon-name></italic> in the long soft multicellular hairs all over the plant, the shape of their leaves and corolla. But it differs from the latter mainly in its racemose inflorescence, green calyx tube, pink to pink rose corolla, stamens of the pin flowers at 1/3 length above the base of corolla tube, and applanate globose capsule. The main morphological differences between <italic><tp:taxon-name><tp:taxon-name-part taxon-name-part-type="genus" reg="Primula">P.</tp:taxon-name-part><tp:taxon-name-part taxon-name-part-type="species" reg="longipilosa">longipilosa</tp:taxon-name-part></tp:taxon-name></italic> and <italic><tp:taxon-name><tp:taxon-name-part taxon-name-part-type="genus" reg="Primula">P.</tp:taxon-name-part><tp:taxon-name-part taxon-name-part-type="species" reg="mollis">mollis</tp:taxon-name-part></tp:taxon-name></italic> are summarized in Table <xref ref-type="table" rid="T1">1</xref>.</p><table-wrap id="T1" position="float" orientation="portrait"><label>Table 1.</label><caption><p>Comparison of the morphological characters between <italic><tp:taxon-name><tp:taxon-name-part taxon-name-part-type="genus" reg="Primula">Primula</tp:taxon-name-part><tp:taxon-name-part taxon-name-part-type="species" reg="longipilosa">longipilosa</tp:taxon-name-part></tp:taxon-name></italic> and <italic><tp:taxon-name><tp:taxon-name-part taxon-name-part-type="genus" reg="Primula">P.</tp:taxon-name-part><tp:taxon-name-part taxon-name-part-type="species" reg="mollis">mollis</tp:taxon-name-part></tp:taxon-name></italic>.</p></caption><table id="TID0EZRAE" rules="all"><tbody><tr><th rowspan="1" colspan="1">Character</th><th rowspan="1" colspan="1">
                      <italic>
                        <tp:taxon-name><tp:taxon-name-part taxon-name-part-type="genus" reg="Primula">P.</tp:taxon-name-part><tp:taxon-name-part taxon-name-part-type="species" reg="longipilosa">longipilosa</tp:taxon-name-part></tp:taxon-name>
                      </italic>
                    </th><th rowspan="1" colspan="1">
                      <italic>
                        <tp:taxon-name><tp:taxon-name-part taxon-name-part-type="genus" reg="Primula">P.</tp:taxon-name-part><tp:taxon-name-part taxon-name-part-type="species" reg="mollis">mollis</tp:taxon-name-part></tp:taxon-name>
                      </italic>
                    </th></tr><tr><td rowspan="1" colspan="1">Leave blade</td><td rowspan="1" colspan="1">margin undulate</td><td rowspan="1" colspan="1">margin sinuate-lobulate and denticulate-crenulate</td></tr><tr><td rowspan="1" colspan="1">Inflorescence</td><td rowspan="1" colspan="1">racemose, shorter than or almost equal to the leaves</td><td rowspan="1" colspan="1">umbellate, umbels 3–10, superimposed, significantly longer than leaves</td></tr><tr><td rowspan="1" colspan="1">Pedicel</td><td rowspan="1" colspan="1">covered with dense hairs</td><td rowspan="1" colspan="1">covered with sparse hairs</td></tr><tr><td rowspan="1" colspan="1">Calyx</td><td rowspan="1" colspan="1">tube green</td><td rowspan="1" colspan="1">tube deep red</td></tr><tr><td rowspan="1" colspan="1">Corolla</td><td rowspan="1" colspan="1">pink to pink rose</td><td rowspan="1" colspan="1">deep red</td></tr><tr><td rowspan="1" colspan="1">Stamens of Pin flowers</td><td rowspan="1" colspan="1">stamens at 1/3 length above the base of corolla tube</td><td rowspan="1" colspan="1">stamens at the middle of the corolla tube</td></tr><tr><td rowspan="1" colspan="1">Capsule</td><td rowspan="1" colspan="1">applanate globose</td><td rowspan="1" colspan="1">Ellipsoid</td></tr></tbody></table></table-wrap><fig id="F3" position="float" orientation="portrait"><object-id xmlns:xlink="http://www.w3.org/1999/xlink" content-type="doi" xlink:type="simple">10.3897/phytokeys.194.81335.figure3</object-id><object-id xmlns:xlink="http://www.w3.org/1999/xlink" content-type="arpha" xlink:type="simple">48007942-6E5D-5BEF-BBBB-98ADE5647E00</object-id><label>Figure 3.</label><caption><p><italic><tp:taxon-name><tp:taxon-name-part taxon-name-part-type="genus" reg="Primula">Primula</tp:taxon-name-part><tp:taxon-name-part taxon-name-part-type="species" reg="longipilosa">longipilosa</tp:taxon-name-part></tp:taxon-name></italic> sp. nov. <bold>A</bold> habit <bold>B</bold> upper face of leaves <bold>C</bold> lower face of leaves <bold>D</bold> hairs on the petiole <bold>E</bold> racemose inflorescence <bold>F–G</bold> thrum flowers <bold>H</bold> pin flower <bold>I</bold> front side of corolla <bold>J</bold> calyx in late-flowering <bold>K</bold> capsule with dissected calyx. Photographed by Li Chen.</p></caption><graphic xmlns:xlink="http://www.w3.org/1999/xlink" xlink:href="phytokeys-194-015-g003.jpg" position="float" orientation="portrait" xlink:type="simple" id="oo_670491.jpg"><uri content-type="original_file" xlink:type="simple">https://binary.pensoft.net/fig/670491</uri></graphic></fig></tp:treatment-sec><tp:treatment-sec sec-type="description" id="SECID0EUFAE"><title>Description.</title><p>Perennial herbs with several robust fibrous roots. The whole plant is covered with long white soft multicellular hairs. Stem extremely shortened, inconspicuous. Leaves all rising from the root, forming a rosette; petiole 5–20 cm, clothed with long spreading soft multicellular hairs, slightly sheathing at the base; leaf blade cordate to broad cordate, 3.5–19 cm long, 4–16 cm wide, covered with white soft multicellular hairs on both sides; apex obtuse, base cordate or deeply cordate, margin undulate; basal veins usually 3–5, lateral veins 5–6, all raised abaxially and further branched to form reticulate fine veins. Scapes 7–17 cm long, 2–3 rising from the middle of the rosette leaves, shorter than or almost equal to the leaves, densely covered with long soft multicellular hairs, each scape has 7–25 flowers arranged in a racemose inflorescence, or sometimes several nearby flowers grow close to each other to form an umbel in some part of the inflorescence; bracts narrowly lanceolate, 0.5–1 cm long, with long soft multicellular hairs. Pedicel 1.5–2.5 cm, extended to 4 cm in fruit, densely covered with long soft multicellular hairs. Flowers heterostylous. Calyx narrowly campanulate, green, 6–10 mm, covered with long soft multicellular hairs abaxially, parted to the middle; lobes triangulate to ovate-triangulate; veins 3–5. Corolla pink to pink rose, with long soft multicellular hairs outside; tube 1–1.2 cm long; limb ca.1.5–2 cm in diameter; lobes obcordate, ca. 9 mm, with several rays sending out from the mouth, which is prominent especially at the base, bifid at the apex; pin flowers: stamens at ca 3 mm above the base of corolla tube, their style ca 8 mm long; thrum flowers: stamens at 2/3 length of corolla tube, ca. 1 cm above the base of corolla tube, their style ca 2 mm. Ovary applanate globose, stigma a depressed globose disc. Capsule applanate globose, ca. 5 mm in diameter, hidden by the persistent calyx, 5-toothed split.</p></tp:treatment-sec><tp:treatment-sec sec-type="distribution" id="SECID0EZFAE"><title>Distribution and habitat.</title><p><italic><tp:taxon-name><tp:taxon-name-part taxon-name-part-type="genus" reg="Primula">Primula</tp:taxon-name-part><tp:taxon-name-part taxon-name-part-type="species" reg="longipilosa">longipilosa</tp:taxon-name-part></tp:taxon-name></italic> is currently encountered and seen growing on the moist mountain slopes along the valley forest margin near the new Aiguo Village, Gengma County, Yunnan Province, China.</p></tp:treatment-sec><tp:treatment-sec sec-type="phenology" id="SECID0EKGAE"><title>Phenology.</title><p>Flowering and fruiting from July to August.</p></tp:treatment-sec><tp:treatment-sec sec-type="etymology" id="SECID0EPGAE"><title>Etymology.</title><p>The specific epithet refers to the impressive long spreading white soft multicellular hairs on the whole plant.</p></tp:treatment-sec><tp:treatment-sec sec-type="Vernacular name" id="SECID0EUGAE"><title>Vernacular name.</title><p>Simplified Chinese: 长毛报春; Chinese Pinyin: Chángmáo Bàochūn.</p></tp:treatment-sec><tp:treatment-sec sec-type="Threat status" id="SECID0EZGAE"><title>Threat status.</title><p>Currently, the authors have discovered only one population of <italic><tp:taxon-name><tp:taxon-name-part taxon-name-part-type="genus" reg="Primula">Primula</tp:taxon-name-part><tp:taxon-name-part taxon-name-part-type="species" reg="longipilosa">longipilosa</tp:taxon-name-part></tp:taxon-name></italic> with ca. 30 individuals from the type locality. Some plants grow very close to the path to face a stronger strength from human activities. However, as the authors conducted no detailed field survey for this new species in the adjacent districts, whether some other populations exist remains unknown. Considering its localized distribution in SW Yunnan, its status should nevertheless be of concern and addressed by further investigations.</p></tp:treatment-sec><tp:treatment-sec sec-type="Relationship with related species" id="SECID0EKHAE"><title>Relationship with related species.</title><p>According to the keys of <italic><tp:taxon-name><tp:taxon-name-part taxon-name-part-type="genus" reg="Primula">Primula</tp:taxon-name-part></tp:taxon-name></italic> in Flora Reipublicae Popularis Sinicae (<xref ref-type="bibr" rid="B6">Hu 1990</xref>) and Flora of China (<xref ref-type="bibr" rid="B8">Hu and Kelso 1996</xref>), <italic><tp:taxon-name><tp:taxon-name-part taxon-name-part-type="genus" reg="Primula">Primula</tp:taxon-name-part><tp:taxon-name-part taxon-name-part-type="species" reg="longipilosa">longipilosa</tp:taxon-name-part></tp:taxon-name></italic> should be ascribed to the sect. <tp:taxon-name><tp:taxon-name-part taxon-name-part-type="genus" reg="Primula"/><tp:taxon-name-part taxon-name-part-type="section" reg="Cortusoides">Cortusoides</tp:taxon-name-part></tp:taxon-name> by a combination of the following morphological characters: long soft multicellular hairs all over the plant; leaves with long stipe, base cordate or deeply cordate, margin undulate; Flowers heterostylous; Calyx narrowly campanulate, veins 3–5; Corolla pink to pink rose.</p><p>The molecular phylogenetic study also showed that <italic><tp:taxon-name><tp:taxon-name-part taxon-name-part-type="genus" reg="Primula">P.</tp:taxon-name-part><tp:taxon-name-part taxon-name-part-type="species" reg="longipilosa">longipilosa</tp:taxon-name-part></tp:taxon-name></italic> had a close relationship with the species of the sect. <tp:taxon-name><tp:taxon-name-part taxon-name-part-type="genus" reg="Primula"/><tp:taxon-name-part taxon-name-part-type="section" reg="Cortusoides">Cortusoides</tp:taxon-name-part></tp:taxon-name>. It was most closely related to <italic><tp:taxon-name><tp:taxon-name-part taxon-name-part-type="genus" reg="Primula">P.</tp:taxon-name-part><tp:taxon-name-part taxon-name-part-type="species" reg="mollis">mollis</tp:taxon-name-part></tp:taxon-name></italic> of this section in terms of the long soft multicellular hairs all over the plant, the shape of their leaves and corolla, and also their distribution area. As there are some discrepancies or feature omissions in the description of <italic><tp:taxon-name><tp:taxon-name-part taxon-name-part-type="genus" reg="Primula">P.</tp:taxon-name-part><tp:taxon-name-part taxon-name-part-type="species" reg="mollis">mollis</tp:taxon-name-part></tp:taxon-name></italic> in different flora, we referred to its protologue and color illustration for the morphological comparison between them. The detailed morphological comparison between both species is shown in Table <xref ref-type="table" rid="T1">1</xref>.</p></tp:treatment-sec><ref-list><ref id="B6"><mixed-citation xmlns:xlink="http://www.w3.org/1999/xlink" xlink:type="simple"><person-group><name name-style="western"><surname>Hu</surname><given-names>CM</given-names></name></person-group> (<year>1990</year>) <article-title><italic><tp:taxon-name><tp:taxon-name-part taxon-name-part-type="genus">Primula</tp:taxon-name-part></tp:taxon-name></italic>.</article-title> In: <person-group><name name-style="western"><surname>Chen</surname><given-names>FH</given-names></name><name name-style="western"><surname>Hu</surname><given-names>CM</given-names></name></person-group> (<role>Eds</role>) <issue-title>Flora Reipublicae Popularis Sinicae, Chapter 59.</issue-title><source>Science Press, Beijing</source>, <fpage>1</fpage>–<lpage>245</lpage>.</mixed-citation></ref><ref id="B8"><mixed-citation xmlns:xlink="http://www.w3.org/1999/xlink" xlink:type="simple"><person-group><name name-style="western"><surname>Hu</surname><given-names>CM</given-names></name><name name-style="western"><surname>Kelso</surname><given-names>S</given-names></name></person-group> (<year>1996</year>) <article-title><tp:taxon-name><tp:taxon-name-part taxon-name-part-type="family">Primulaceae</tp:taxon-name-part></tp:taxon-name>.</article-title> In: <person-group><name name-style="western"><surname>Wu</surname><given-names>ZY</given-names></name><name name-style="western"><surname>Raven</surname><given-names>PH</given-names></name></person-group> (<role>Eds</role>) <issue-title>Flora of China.</issue-title><source>Beijing: Science Press &amp; St. Louis: Missouri Botanical Garden Press</source>, <fpage>99</fpage>–<lpage>185</lpage>.</mixed-citation></ref></ref-list></tp:taxon-treatment>
